# Supplementary material for: Random forest-based bioavailable strontium isoscape for environmental and archaeological applications in central eastern Argentina and western Uruguay
Source: PLoS One. 2025 Jul 15;20(7):e0326047. doi: 10.1371/journal.pone.0326047 (PMC12262893; doi:10.1371/journal.pone.0326047)
Supplement: S1 File — 87Sr/86Sr values of modern samples analysed in this study with geographical and geological information and literature values of bioavailable Sr utilised to refine the RF model. (XLSX) [file pone.0326047.s001.xlsx]

## Sheet: Modern Data
Sample	87Sr/86Sr	2se	Lat	Long	Region	Country	Type	Species	Geological unit	Lithologies	Age
ARG-1	0.707721	5.6148e-06	-31.8355	-60.5261	Entre Rios	Argentina	Flora	Plant	F. Tezanos Pintos	Loessic	Upper Pleistocene
ARG-2	0.707661	8.57173e-06	-31.9768	-60.5847	Entre Rios	Argentina	Flora	Plant	F. Tezanos Pintos	Loessic	Upper Pleistocene
ARG-3	0.707706	8.05704e-06	-32.0879	-60.5977	Entre Rios	Argentina	Flora	Plant	F. Tezanos Pintos	Loessic	Upper Pleistocene
ARG-4	0.70744	8.96211e-06	-32.1731	-60.5492	Entre Rios	Argentina	Flora	Plant	F. Tezanos Pintos	Loessic	Upper Pleistocene
ARG-5	0.707702	5.20405e-06	-32.4135	-60.3194	Entre Rios	Argentina	Flora	Plant	F. Tezanos Pintos	Loessic	Upper Pleistocene
ARG-6	0.707536	6.37819e-06	-32.5995	-60.1783	Entre Rios	Argentina	Flora	Plant	F. Hernandarias c	Loessic	Upper Pleistocene
ARG-7	0.711799	6.40461e-06	-32.6461	-60.2135	Entre Rios	Argentina	Flora	Plant	H3M1A	Marine	Holocene
ARG-8	0.712983	8.15978e-06	-32.6677	-60.2628	Entre Rios	Argentina	Flora	Plant	H3M1A	Marine	Holocene
ARG-9	0.711965	1.37714e-05	-32.691	-60.2976	Entre Rios	Argentina	Flora	Plant	H3/4 FI	Fluvial	Holocene
ARG-10	0.712722	6.13342e-06	-32.7331	-60.3857	Entre Rios	Argentina	Flora	Plant	H3/4 FI	Fluvial	Holocene
ARG-11	0.714244	6.15335e-06	-32.7812	-60.46	Entre Rios	Argentina	Flora	Plant	H3/4 FI	Fluvial	Holocene
ARG-12	0.712692	8.42317e-06	-32.8127	-60.5336	Entre Rios	Argentina	Flora	Plant	H3/4 FI	Fluvial	Holocene
ARG-13	0.713652	7.41545e-06	-32.8547	-60.6115	Entre Rios	Argentina	Flora	Plant	H3/4 FI	Fluvial	Holocene
ARG-14	0.707569	8.01236e-06	-32.7812	-59.9018	Entre Rios	Argentina	Flora	Plant	F. Hernandarias c	Loessic	Upper Pleistocene
ARG-15	0.707563	6.1768e-06	-32.8798	-59.7077	Entre Rios	Argentina	Flora	Plant	F. Hernandarias c	Loessic	Upper Pleistocene
ARG-16	0.707453	6.24677e-06	-33.0251	-59.4448	Entre Rios	Argentina	Flora	Plant	P1EI at	Loessic	Upper Pliocene-Lower Pleistocene
ARG-17	0.708437	6.75226e-06	-33.4114	-58.7178	Entre Rios	Argentina	Flora	Plant	H2MaI	Marine	Holocene
ARG-18	0.707214	5.96069e-06	-33.3386	-58.7142	Entre Rios	Argentina	Flora	Plant	H3/4CIA	Fluvial	Holocene-Actual
ARG-19	0.707047	1.27338e-05	-33.2288	-58.6933	Entre Rios	Argentina	Flora	Plant	P1EI	Loessic	Upper Pliocene-Lower Pleistocene
ARG-20	0.707713	1.09021e-05	-33.0591	-58.6217	Entre Rios	Argentina	Flora	Plant	P1EI	Loessic	Upper Pliocene-Lower Pleistocene
ARG-21	0.707654	6.95719e-06	-32.8558	-58.5363	Entre Rios	Argentina	Flora	Plant	F. Hernandarias b	Fluvial/Coastal	Medium Pleistocene
ARG-22	0.707748	5.75277e-06	-32.7439	-58.476	Entre Rios	Argentina	Flora	Plant	Actual	Fluvial	Actual
ARG-23	0.707645	6.03524e-06	-32.6273	-58.4199	Entre Rios	Argentina	Flora	Plant	F. Hernandarias b	Fluvial/Coastal	Medium Pleistocene
ARG-24	0.707939	6.53052e-06	-32.5314	-58.3311	Entre Rios	Argentina	Flora	Plant	F. Hernandarias b	Fluvial/Coastal	Medium Pleistocene
ARG-25	0.70807	6.2532e-06	-32.4835	-58.4063	Entre Rios	Argentina	Flora	Plant	F. Hernandarias b	Fluvial/Coastal	Medium Pleistocene
ARG-26	0.708059	6.92873e-06	-32.447	-58.5489	Entre Rios	Argentina	Flora	Plant	F. Hernandarias b	Fluvial/Coastal	Medium Pleistocene
ARG-27	0.707777	8.95792e-06	-32.4411	-58.6389	Entre Rios	Argentina	Flora	Plant	F. Hernandarias b	Fluvial/Coastal	Medium Pleistocene
ARG-28	0.707781	5.60216e-06	-32.4064	-58.7466	Entre Rios	Argentina	Flora	Plant	F. Hernandarias b	Fluvial/Coastal	Medium Pleistocene
ARG-29	0.707706	7.53815e-06	-32.3989	-58.8733	Entre Rios	Argentina	Flora	Plant	F. Hernandarias b	Fluvial/Coastal	Medium Pleistocene
ARG-30	0.70761	9.57011e-06	-32.3506	-58.9588	Entre Rios	Argentina	Flora	Plant	F. Hernandarias b	Fluvial/Coastal	Medium Pleistocene
ARG-31	0.7081	8.30505e-06	-32.3078	-59.0757	Entre Rios	Argentina	Flora	Plant	F. Hernandarias b	Fluvial/Coastal	Medium Pleistocene
ARG-32	0.707817	1.28912e-05	-32.3235	-59.166	Entre Rios	Argentina	Flora	Plant	F. Hernandarias b	Fluvial/Coastal	Medium Pleistocene
ARG-33	0.707669	5.10672e-06	-32.3639	-59.3426	Entre Rios	Argentina	Flora	Plant	F. Hernandarias b	Fluvial/Coastal	Medium Pleistocene
ARG-34	0.707627	6.51231e-06	-32.3816	-59.4774	Entre Rios	Argentina	Flora	Plant	F. Hernandarias b	Fluvial/Coastal	Medium Pleistocene
ARG-35	0.707715	1.1291e-05	-32.4033	-59.6493	Entre Rios	Argentina	Flora	Plant	F. Hernandarias c	Loessic	Upper Pleistocene
ARG-36	0.707447	1.27405e-05	-32.4308	-59.8327	Entre Rios	Argentina	Flora	Plant	F. Tezanos Pintos	Loessic	Medium Pleistocene
ARG-37	0.70752	6.75734e-06	-32.4854	-59.9207	Entre Rios	Argentina	Flora	Plant	F. Tezanos Pintos	Loessic	Medium Pleistocene
ARG-38	0.707593	7.98062e-06	-32.556	-60.0339	Entre Rios	Argentina	Flora	Plant	F. Tezanos Pintos	Loessic	Medium Pleistocene
ARG-39	0.707627	9.49718e-06	-32.6882	-60.0126	Entre Rios	Argentina	Flora	Plant	F. Hernandarias c	Loessic	Upper Pleistocene
ARG-40	0.70786	1.20364e-05	-32.8486	-59.8622	Entre Rios	Argentina	Flora	Plant	Actual	Fluvial	Actual
ARG-41	0.708696	9.41235e-06	-33.4616	-58.8015	Entre Rios	Argentina	Flora	Plant	H2MaI	Marine	Holocene
ARG-42	0.707363	7.1143e-06	-33.0793	-58.7826	Entre Rios	Argentina	Flora	Plant	H4FI	Fluvial	Actual
ARG-43	0.707378	7.30323e-06	-33.0357	-58.9877	Entre Rios	Argentina	Flora	Plant	P2EI	Loessic	Upper Pleistocene
ARG-44	0.707226	9.20625e-06	-33.1122	-59.139	Entre Rios	Argentina	Flora	Plant	P1EI	Loessic	Upper Pliocene-Lower Pleistocene
ARG-45	0.707867	6.84197e-06	-33.1573	-59.2547	Entre Rios	Argentina	Flora	Plant	H3/4CIA	Fluvial	Holocene-Actual
ARG-46	0.708626	8.40362e-06	-33.2148	-59.3588	Entre Rios	Argentina	Flora	Plant	H1/2FI	Fluvial	Upper Pleistocene-Holocene
ARG-47	0.708676	3.18191e-05	-33.2386	-59.3492	Entre Rios	Argentina	Flora	Plant	H1/2FI	Fluvial	Upper Pleistocene-Holocene
ARG-48	0.708543	1.44386e-05	-33.2942	-59.2306	Entre Rios	Argentina	Flora	Plant	H2MaI	Marine	Holocene
ARG-48-1f	0.70829	1.7448e-05	-33.2942	-59.2306	Entre Rios	Argentina	Fauna	Snail	H2MaI	Marine	Holocene
ARG-48-2f	0.708336	3.8927e-05	-33.2942	-59.2306	Entre Rios	Argentina	Fauna	Snail	H2MaI	Marine	Holocene
ARG-49	0.709264	5.81853e-06	-33.4532	-59.0776	Entre Rios	Argentina	Flora	Plant	H3M1A	Marine	Holocene
ARG-50	0.709919	7.39796e-06	-33.4726	-58.9748	Entre Rios	Argentina	Flora	Plant	H4EA	Costal	Holocene-Actual
ARG-51	0.710339	7.78086e-06	-33.506	-58.8286	Entre Rios	Argentina	Flora	Plant	H3M1A	Marine	Holocene
ARG-52	0.711482	6.73099e-06	-33.7347	-59.1531	Entre Rios	Argentina	Flora	Plant	H4EA	Costal	Holocene-Actual
ARG-53	0.709256	1.34885e-05	-33.7276	-59.0938	Entre Rios	Argentina	Flora	Plant	P1EI	Loessic	Upper Pliocene-Lower Pleistocene
ARG-54	0.709237	4.16842e-06	-33.5846	-58.7968	Entre Rios	Argentina	Flora	Plant	H3M2I	Fluvial	Holocene
ARG-55	0.713141	1.13473e-05	-33.7111	-58.6684	Entre Rios	Argentina	Flora	Plant	H4DI	Fluvial	Actual
ARG-56	0.708765	1.1091e-05	-33.4463	-58.6798	Entre Rios	Argentina	Flora	Plant	H2MaI	Marine	Holocene
ARG-57	0.710461	6.60003e-06	-33.7066	-58.8493	Entre Rios	Argentina	Flora	Plant	H3M2I	Fluvial	Holocene
ARG-58	0.713558	2.64537e-05	-33.8642	-58.8821	Entre Rios	Argentina	Flora	Plant	H4DI	Fluvial	Actual
ARG-59	0.707038	5.21363e-06	-34.1431	-59.0742	Buenos Aires	Argentina	Flora	Plant	F. Querandi	Marine	Holocene
ARG-60	0.707199	3.14108e-05	-34.2325	-59.2082	Buenos Aires	Argentina	Flora	Plant	F. Buenos Aires	Loessic	Upper Pleistocene
ARG-61	0.706698	6.00462e-06	-34.2919	-59.3366	Buenos Aires	Argentina	Flora	Plant	F. Buenos Aires	Loessic	Upper Pleistocene
ARG-62	0.706982	5.84851e-06	-34.2232	-59.4998	Buenos Aires	Argentina	Flora	Plant	F. Buenos Aires	Loessic	Upper Pleistocene
ARG-63	0.706546	1.15038e-05	-34.1455	-59.7696	Buenos Aires	Argentina	Flora	Plant	F. Buenos Aires	Loessic	Upper Pleistocene
ARG-64	0.706828	7.71059e-06	-34.0614	-60.0683	Buenos Aires	Argentina	Flora	Plant	F. Buenos Aires	Loessic	Upper Pleistocene
ARG-65	0.706724	1.12855e-05	-33.9928	-60.2307	Buenos Aires	Argentina	Flora	Plant	F. Buenos Aires	Loessic	Upper Pleistocene
ARG-66	0.706811	8.49236e-06	-33.9386	-60.6016	Buenos Aires	Argentina	Flora	Plant	F. Buenos Aires	Loessic	Upper Pleistocene
ARG-67	0.706426	5.94385e-06	-34.1758	-60.6918	Buenos Aires	Argentina	Flora	Plant	F. Buenos Aires	Loessic	Upper Pleistocene
ARG-68	0.706807	9.18228e-06	-34.247	-60.5322	Buenos Aires	Argentina	Flora	Plant	F. Buenos Aires	Loessic	Upper Pleistocene
ARG-69	0.706676	4.92899e-06	-34.2474	-60.5402	Buenos Aires	Argentina	Flora	Plant	F. Buenos Aires	Loessic	Upper Pleistocene
ARG-70	0.706572	7.9958e-06	-34.3256	-60.2333	Buenos Aires	Argentina	Flora	Plant	F. Buenos Aires	Loessic	Upper Pleistocene
ARG-71	0.706772	7.63587e-06	-34.4121	-59.8227	Buenos Aires	Argentina	Flora	Plant	F. Buenos Aires	Loessic	Upper Pleistocene
ARG-72	0.706786	6.5881e-06	-34.486	-59.4748	Buenos Aires	Argentina	Flora	Plant	F. Buenos Aires	Loessic	Upper Pleistocene
ARG-73	0.706526	6.87706e-06	-34.5594	-59.1898	Buenos Aires	Argentina	Flora	Plant	F. Buenos Aires	Loessic	Upper Pleistocene
ARG-74	0.706776	5.97861e-06	-34.6959	-59.4567	Buenos Aires	Argentina	Flora	Plant	F. Buenos Aires	Loessic	Upper Pleistocene
ARG-75	0.706622	7.80901e-06	-34.7942	-59.746	Buenos Aires	Argentina	Flora	Plant	F. Buenos Aires	Loessic	Upper Pleistocene
ARG-76	0.70617	7.56799e-06	-34.9891	-60.0885	Buenos Aires	Argentina	Flora	Plant	F. Buenos Aires	Loessic	Upper Pleistocene
ARG-77	0.706729	8.8573e-06	-35.053	-60.2656	Buenos Aires	Argentina	Flora	Plant	F. Junin	Loessic	Holocene
ARG-78	0.706386	6.94092e-06	-34.9155	-60.7067	Buenos Aires	Argentina	Flora	Plant	F. Junin	Loessic	Holocene
ARG-79	0.706521	1.01238e-05	-34.5598	-60.9423	Buenos Aires	Argentina	Flora	Plant	F. Junin	Loessic	Holocene
ARG-80	0.706662	9.19764e-06	-34.3459	-60.7523	Buenos Aires	Argentina	Flora	Plant	F. Buenos Aires	Loessic	Upper Pleistocene
ARG-81	0.706934	5.55859e-06	-33.3634	-60.7909	Buenos Aires	Argentina	Flora	Plant	F. Buenos Aires	Loessic	Upper Pleistocene
ARG-82	0.707275	8.33104e-06	-33.1321	-60.7026	Buenos Aires	Argentina	Flora	Plant	F. Buenos Aires	Loessic	Upper Pleistocene
ARG-83	0.707313	6.16904e-06	-33.2713	-60.3666	Buenos Aires	Argentina	Flora	Plant	F. Buenos Aires	Loessic	Upper Pleistocene
ARG-84	0.707474	8.67488e-06	-33.2207	-60.3507	Buenos Aires	Argentina	Flora	Plant	F. Querandi	Marine	Holocene
ARG-85	0.707464	4.70998e-06	-33.3203	-60.2233	Buenos Aires	Argentina	Flora	Plant	F. Querandi	Marine	Holocene
ARG-86	0.70716	1.11435e-05	-33.4039	-60.2353	Buenos Aires	Argentina	Flora	Plant	F. Buenos Aires	Loessic	Upper Pleistocene
ARG-87	0.707304	6.8741e-06	-33.7875	-59.6444	Buenos Aires	Argentina	Flora	Plant	F. Buenos Aires	Loessic	Upper Pleistocene
ARG-88	0.707459	1.13594e-05	-33.8063	-59.6148	Buenos Aires	Argentina	Flora	Plant	F. Lujan	Fluvial	Upper Pleistocene-Holocene
ARG-89	0.707242	5.667e-06	-33.8082	-59.5294	Buenos Aires	Argentina	Flora	Plant	F. Querandi	Marine	Holocene
ARG-90	0.708709	1.20315e-05	-33.9206	-59.358	Buenos Aires	Argentina	Flora	Plant	F. Lujan	Fluvial	Upper Pleistocene-Holocene
ARG-91	0.707365	7.20134e-06	-34.0829	-58.9956	Entre Rios	Argentina	Flora	Plant	H3/4 FI	Fluvial	Holocene
ARG-92	0.710137	9.49761e-06	-33.4938	-58.6761	Entre Rios	Argentina	Flora	Plant	H4EA	Costal	Holocene-Actual
ARG-93	0.710667	1.44426e-05	-34.5402	-58.6308	Entre Rios	Argentina	Flora	Plant	H4DI	Fluvial	Actual
ARG-94	0.707357	1.03993e-05	-33.1217	-58.245	Uruguay	Uruguay	Flora	Plant	F. Fray Bentos	Continental	Medium-Upper Oligocene
ARG-95	0.707715	8.97855e-06	-33.2094	-58.0541	Uruguay	Uruguay	Flora	Plant	F. Fray Bentos	Continental	Medium-Upper Oligocene
ARG-96	0.709831	6.55685e-06	-33.3899	-58.314	Uruguay	Uruguay	Flora	Plant	Actual	Fluvial	Actual
ARG-96f	0.710168	1.79863e-05	-33.3899	-58.314	Uruguay	Uruguay	Fauna	Snail	Actual	Fluvial	Actual
ARG-97	0.708194	7.98147e-06	-33.4075	-58.3235	Uruguay	Uruguay	Flora	Plant	Actual	Fluvial	Actual
ARG-98	0.70741	1.61003e-05	-33.5476	-58.2368	Uruguay	Uruguay	Flora	Plant	F. Dolores	Fluvial	Pleistocene
ARG-99	0.707082	6.705e-06	-33.6471	-58.3336	Uruguay	Uruguay	Flora	Plant	F. Fray Bentos	Continental	Medium-Upper Oligocene
ARG-100	0.707134	6.31819e-06	-33.9229	-58.3812	Uruguay	Uruguay	Flora	Plant	F. Camacho	Marine	Miocene
ARG-101	0.709149	7.10368e-06	-33.9662	-58.333	Uruguay	Uruguay	Flora	Plant	Actual	Fluvial	Actual
ARG-101f	0.709876	3.16994e-05	-33.9662	-58.333	Uruguay	Uruguay	Fauna	Snail	Actual	Fluvial	Actual
ARG-102	0.707251	2.70637e-05	-34.0817	-58.116	Uruguay	Uruguay	Flora	Plant	F. Camacho	Marine	Miocene
ARG-103	0.707102	9.33135e-06	-34.1304	-57.9743	Uruguay	Uruguay	Flora	Plant	F. Mercedes	Continental	Upper Cretaceous
ARG-104	0.708775	1.57932e-05	-33.9076	-57.787	Uruguay	Uruguay	Flora	Plant	F. Asencio	Continental	Upper Cretaceous
ARG-105	0.707656	8.59867e-06	-33.7332	-57.5754	Uruguay	Uruguay	Flora	Plant	F. Mercedes	Continental	Upper Cretaceous
ARG-106	0.708102	8.30762e-06	-33.5889	-57.7077	Uruguay	Uruguay	Flora	Plant	F. Fray Bentos	Continental	Medium-Upper Oligocene
ARG-107	0.708066	2.24097e-05	-33.4108	-57.9421	Uruguay	Uruguay	Flora	Plant	F. Asencio	Continental	Upper Cretaceous
ARG-108	0.70743	7.36189e-06	-33.3287	-57.9784	Uruguay	Uruguay	Flora	Plant	F. Asencio	Continental	Upper Cretaceous
ARG-109	0.707581	5.25276e-06	-33.0636	-58.2561	Entre Rios	Argentina	Flora	Plant	F. Ituzaingo	Fluvial	Pliocene-Lower Pleistocene

## Sheet: Archaeological teeth
Sample	87Sr/86Sr	2se	Lat	Long	Site	Country	Type		Reference
AFE-3	0.708096	2e-05	-34.1863	-58.5527	Arroyo Fredes	Argentina	Human	Tooth	Loponte et al. 2011
AFE-4	0.713392	9e-06	-34.1863	-58.5527	Arroyo Fredes	Argentina	Human	Tooth	Loponte et al. 2011

## Sheet: Archaeological Literature Data
Sample	87Sr/86Sr	2se	Lat	Long	Site	Country	Type	Species		Reference
CL A-1	0.713152	6.24945e-06	-33.6444	-58.606	Cerro lutz	Argentina	Fauna	Armado	Bone	Loponte et al. Submitted
CL A-2	0.712714	8.21816e-06	-33.6444	-58.606	Cerro lutz	Argentina	Fauna	Armado	Bone	Loponte et al. Submitted
CL CV-1	0.712382	7.83924e-06	-33.6444	-58.606	Cerro lutz	Argentina	Fauna	Cavia	Bone	Loponte et al. Submitted
CL CV-2	0.71217	1.04478e-05	-33.6444	-58.606	Cerro lutz	Argentina	Fauna	Cavia	Tooth	Loponte et al. Submitted
CL BG-1	0.712	5.26979e-06	-33.6444	-58.606	Cerro lutz	Argentina	Fauna	Boga	Tooth	Loponte et al. Submitted
CL BG-2	0.712064	1.69074e-05	-33.6444	-58.606	Cerro lutz	Argentina	Fauna	Boga	Tooth	Loponte et al. Submitted
CL - VV 1	0.712433	1.05508e-05	-33.6444	-58.606	Cerro lutz	Argentina	Fauna	Diplodon	Shellfish	Loponte et al. Submitted
CL - VV 2	0.712706	1.11522e-05	-33.6444	-58.606	Cerro lutz	Argentina	Fauna	Diplodon	Shellfish	Loponte et al. Submitted
CL - VV 3	0.712372	6.4851e-06	-33.6444	-58.606	Cerro lutz	Argentina	Fauna	Diplodon	Shellfish	Loponte et al. Submitted
CL - VV 4	0.711618	6.37708e-06	-33.6444	-58.606	Cerro lutz	Argentina	Fauna	Diplodon	Shellfish	Loponte et al. Submitted
CL - VV 5	0.710508	9.2205e-06	-33.6444	-58.606	Cerro lutz	Argentina	Fauna	Diplodon	Shellfish	Loponte et al. Submitted
H - G1	0.706668	7.03505e-06	-34.2381	-60.5082	Hunter	Argentina	Fauna	Guanaco	Bone	Loponte et al. Submitted
H - G2	0.706688	4.50964e-06	-34.2381	-60.5082	Hunter	Argentina	Fauna	Guanaco	Bone	Loponte et al. Submitted
H - G3	0.70668	6.73215e-06	-34.2381	-60.5082	Hunter	Argentina	Fauna	Guanaco	Bone	Loponte et al. Submitted
H - G4	0.706674	5.81111e-06	-34.2381	-60.5082	Hunter	Argentina	Fauna	Guanaco	Bone	Loponte et al. Submitted
H - G5	0.706674	1.06421e-05	-34.2381	-60.5082	Hunter	Argentina	Fauna	Guanaco	Tooth	Loponte et al. Submitted
H - G6	0.706668	6.14141e-06	-34.2381	-60.5082	Hunter	Argentina	Fauna	Guanaco	Bone	Loponte et al. Submitted
H - P	0.706672	6.49734e-06	-34.2381	-60.5082	Hunter	Argentina	Fauna	Peludo	Plate	Loponte et al. Submitted
H - VZ	0.706753	1.00146e-05	-34.2381	-60.5082	Hunter	Argentina	Fauna	Vizcacha	Tooth	Loponte et al. Submitted
LARG	0.711923	6.47099e-06	-33.5371	-59.3366	La Argentina	Argentina	Fauna	Cuis	Tooth	Loponte et al. Submitted
ECS1 - CV	0.710424	1.9885e-05	-34.3389	-58.7248	El Cazador 1 - ECS1	Argentina	Fauna	Cuis	Tooth/Bone	Loponte et al. Submitted
ECS3 - V	0.708331	6.67933e-06	-34.3469	-58.7261	El Cazador 3 - ECS3	Argentina	Fauna	Venado	Tooth	Loponte et al. Submitted
ECS3 - C	0.709948	6.46011e-06	-34.3469	-58.7261	El Cazador 3 - ECS3	Argentina	Fauna	Cuis	Tooth	Loponte et al. Submitted
LBS1 - V	0.711162	4.87759e-06	-34.3815	-58.6651	LBS1	Argentina	Fauna	Venado	Bone	Loponte et al. Submitted
LBS1 - VV 1	0.710931	1.03417e-05	-34.3815	-58.6651	LBS1	Argentina	Fauna	Diplodon	Shellfish	Loponte et al. Submitted
LBS1 - VV 2	0.711886	7.18889e-06	-34.3815	-58.6651	LBS1	Argentina	Fauna	Diplodon	Shellfish	Loponte et al. Submitted
LBS2 - C	0.710525	1.24057e-05	-34.3815	-58.6651	LBS2	Argentina	Fauna	Cuis	Tooth	Loponte et al. Submitted
LBS3 - G	0.710785	7.16846e-06	-34.3815	-58.6651	LBS3	Argentina	Fauna	Guanaco	Bone	Loponte et al. Submitted
G - C	0.710455	7.39959e-06	-34.3719	-58.705	Garín	Argentina	Fauna	Cuis	Tooth	Loponte et al. Submitted
G - CV	0.710153	9.65662e-06	-34.3719	-58.705	Garín	Argentina	Fauna	Cavia	Tooth/bone	Loponte et al. Submitted
TC2 - V	0.710827	1.47635e-05	-34.1926	-58.919	TCS2	Argentina	Fauna	Venado	Bone	Loponte et al. Submitted
ME - G	0.710368	8.04645e-06	-34.3541	-58.7554	Médanos de Escobar	Argentina	Fauna	Guanaco	Bone	Loponte et al. Submitted
EE - G1	0.710625	7.26915e-06	-34.3846	-58.675	El Espinillo	Argentina	Fauna	Guanaco	Bone	Loponte et al. Submitted
EE - G2	0.710861	7.56151e-06	-34.3846	-58.675	El Espinillo	Argentina	Fauna	Guanaco	Bone	Loponte et al. Submitted
EE - G3	0.710294	6.37437e-06	-34.3846	-58.675	El Espinillo	Argentina	Fauna	Guanaco	Bone	Loponte et al. Submitted
EE - G4	0.710048	1.55798e-05	-34.3846	-58.675	El Espinillo	Argentina	Fauna	Guanaco	Bone	Loponte et al. Submitted
PN - VV 1	0.709222	1.46791e-05	-33.2582	-58.4371	Pesquería Nicolini	Argentina	Fauna	Diplodon	Shellfish	Loponte et al. Submitted
PN - VV 2	0.709145	1.07206e-05	-33.2582	-58.4371	Pesquería Nicolini	Argentina	Fauna	Diplodon	Shellfish	Loponte et al. Submitted
CP - VV 1	0.709117	1.19701e-05	-33.344	-58.4896	Cerro de los Pampas 2	Argentina	Fauna	Diplodon	Shellfish	Loponte et al. Submitted
CP - VV 2	0.709102	7.02677e-06	-33.344	-58.4896	Cerro de los Pampas 2	Argentina	Fauna	Diplodon	Shellfish	Loponte et al. Submitted
CP - VV 3	0.709192	1.00539e-05	-33.344	-58.4896	Cerro de los Pampas 2	Argentina	Fauna	Diplodon	Shellfish	Loponte et al. Submitted
LAN - VV 1	0.710371	6.38546e-06	-33.5996	-58.6113	Las Ánimas	Argentina	Fauna	Diplodon	Shellfish	Loponte et al. Submitted
LAN - VV 2	0.711383	8.11117e-06	-33.5996	-58.6113	Las Ánimas	Argentina	Fauna	Diplodon	Shellfish	Loponte et al. Submitted
LAN - VV 3	0.710625	5.73824e-06	-33.5996	-58.6113	Las Ánimas	Argentina	Fauna	Diplodon	Shellfish	Loponte et al. Submitted
LC - VV 1	0.709254	8.82852e-06	-33.3686	-58.5002	Las Conchillas	Argentina	Fauna	Diplodon	Shellfish	Loponte et al. Submitted
LC - VV 2	0.709467	7.20232e-06	-33.3686	-58.5002	Las Conchillas	Argentina	Fauna	Diplodon	Shellfish	Loponte et al. Submitted
LC - VV 3	0.709674	5.64602e-06	-33.3686	-58.5002	Las Conchillas	Argentina	Fauna	Diplodon	Shellfish	Loponte et al. Submitted
LC - VV 6	0.709279	6.50956e-06	-33.3686	-58.5002	Las Conchillas	Argentina	Fauna	Diplodon	Shellfish	Loponte et al. Submitted
LC - VV 7	0.709271	1.28341e-05	-33.3686	-58.5002	Las Conchillas	Argentina	Fauna	Diplodon	Shellfish	Loponte et al. Submitted
LC - VV 8	0.709323	7.67573e-06	-33.3686	-58.5002	Las Conchillas	Argentina	Fauna	Diplodon	Shellfish	Loponte et al. Submitted
AF-57	0.71342	7.1979e-06	-34.1864	-58.5528	Arroyo Fredes	Argentina	Fauna	coipo	Mandibula	Loponte et al. Submitted
AF-58	0.713633	6.71812e-06	-34.1864	-58.5528	Arroyo Fredes	Argentina	Fauna	coipo	Húmero	Loponte et al. Submitted
AF-59	0.713764	9.668e-06	-34.1864	-58.5528	Arroyo Fredes	Argentina	Fauna	Carpincho	Mandibula	Loponte et al. Submitted
AF-60	0.713765	9.08022e-06	-34.1864	-58.5528	Arroyo Fredes	Argentina	Fauna	Carpincho	Húmero	Loponte et al. Submitted
RL-65	0.709905	9.53784e-06	-34.3694	-58.696	Rancho largo	Argentina	Fauna	Guanaco	metapodio	Loponte et al. Submitted
EC-67	0.710558	8.43765e-06	-34.3469	-58.7261	El Cazador 3 - ECS3	Argentina	Fauna	Guanaco	Falange	Loponte et al. Submitted
EC-68	0.710999	1.04366e-05	-34.3469	-58.7261	El Cazador 3 - ECS3	Argentina	Fauna	Venado	Metapodio	Loponte et al. Submitted
EC-69	0.709739	8.01842e-06	-34.3469	-58.7261	El Cazador 3 - ECS3	Argentina	Fauna	Guanaco	metapodio	Loponte et al. Submitted
