# Supplementary material for: Random forest-based bioavailable strontium isoscape for environmental and archaeological applications in central eastern Argentina and western Uruguay
Source: PLoS One. 2025 Jul 15;20(7):e0326047. doi: 10.1371/journal.pone.0326047 (PMC12262893; doi:10.1371/journal.pone.0326047)
Supplement: S2 File — 87Sr/86Sr values of reference material NBS987 during the analytical sessions. (XLSX) [file pone.0326047.s002.xlsx]

## Sheet: NBS987
Std	Date	Batch	87Sr/86Sr	Std error		Mean	2sd
NBS987	July 2024	1	0.710258	0.000499822		0.710268	1.39592e-05
NBS987	July 2024	1	0.710264	0.000484198
NBS987	July 2024	1	0.710278	0.000563559
NBS987	July 2024	1	0.710272	0.000450624
NBS987	July 2024	1	0.710277	0.000477409
NBS987	July 2024	1	0.710262	0.000501303
NBS987	July 2024	1	0.710262	0.000405457
NBS987	July 2024	1	0.710266	0.000492368
NBS987	July 2024	1	0.71027	0.000434186
NBS987	June 2024	1	0.710264	0.000488938		0.71026	1.52921e-05
NBS987	June 2024	1	0.710259	0.000511208
NBS987	June 2024	1	0.710259	0.000510847
NBS987	June 2024	1	0.710256	0.000446817
NBS987	June 2024	1	0.710244	0.00047951
NBS987	June 2024	1	0.710261	0.000498705
NBS987	June 2024	1	0.710263	0.000516539
NBS987	June 2024	1	0.710257	0.000627867
NBS987	June 2024	1	0.710268	0.00100473
NBS987	June 2024	1	0.710272	0.00116187
NBS987	June 2024	2	0.710269	0.000482559		0.710263	1.39733e-05
NBS987	June 2024	2	0.710258	0.000577048
NBS987	June 2024	2	0.71025	0.000589132
NBS987	June 2024	2	0.710274	0.000538852
NBS987	June 2024	2	0.71027	0.000593426
NBS987	June 2024	2	0.710262	0.000558006
NBS987	June 2024	2	0.71026	0.000561661
NBS987	June 2024	2	0.710255	0.000487877
NBS987	June 2024	2	0.710262	0.000475149
NBS987	June 2024	2	0.710265	0.000443712
NBS987	May 2024	1	0.710274	0.000413104		0.710271	1.67248e-05
NBS987	May 2024	1	0.710263	0.000355785
NBS987	May 2024	1	0.710267	0.000386278
NBS987	May 2024	1	0.710266	0.000362504
NBS987	May 2024	1	0.710285	0.000495191
NBS987	May 2024	1	0.710259	0.000494035
NBS987	May 2024	1	0.710275	0.000485612
NBS987	May 2024	1	0.710276	0.000538785
NBS987	May 2024	1	0.710279	0.000468085
NBS987	March 2024	2	0.71026	0.000297014		0.710248	2.84442e-05
NBS987	March 2024	2	0.710253	0.000434655
NBS987	March 2024	2	0.710253	0.000337355
NBS987	March 2024	2	0.710229	0.000425122
NBS987	March 2024	2	0.710237	0.000405153
NBS987	March 2024	2	0.710257	0.000661665
NBS987	March 2024	2	0.710233	0.000606296
NBS987	March 2024	2	0.710244	0.0005303
NBS987	March 2024	2	0.710264	0.000884525
NBS987	March 2024	2	0.710253	0.000572707
NBS987	March 2024	2	0.710217	0.000571017
NBS987	March 2024	2	0.710259	0.000827303
NBS987	March 2024	2	0.710255	0.000480544
NBS987	March 2024	2	0.710243	0.000569796
NBS987	March 2024	2	0.710267	0.000848748
Average			0.71026	1.28714e-05
